# Supplementary material for: Integrated Omic Analysis of Human Plasma Metabolites and Microbiota in a Hypertension Cohort
Source: Nutrients. 2023 Apr 25;15(9):2074. doi: 10.3390/nu15092074 (PMC10180880; doi:10.3390/nu15092074)
Supplement: Supplementary file 1 [file nutrients-15-02074-s001.zip]

Archive with 1 entries (1 files):
- nutrients-2307808-supplementary.pdf
